# Supplementary material for: Identification and analysis of DNA methylation-driven signatures for prognostic and immune microenvironments evaluation in hepatocellular carcinoma
Source: Front Genet. 2022 Oct 10;13:1022078. doi: 10.3389/fgene.2022.1022078 (PMC9589435; doi:10.3389/fgene.2022.1022078)
Supplement: Supplementary file 1 [file Table1.XLS]

gene	normalMean	TumorMean	logFC	pValue	cor	corPavlue
MT1E	0.0608491139992505	0.163585404940351	1.42673587536386	1.17418667041197e-25	-0.526839534558116	5.01239159007026e-28
TDO2	0.459542163617373	0.661069533253737	0.524604789840688	6.33561891353021e-25	-0.447113880497652	9.86672496180939e-20
GNA14	0.111245739227294	0.235033250359587	1.07911478943111	2.75285275342869e-23	-0.419712376611987	2.38630222907778e-17
CTSD	0.490019306463161	0.755880793180675	0.625320139288155	1.12578711477542e-20	-0.374281053347532	7.55551236405804e-14
VIM	0.160987580797095	0.296938610917426	0.883215301536197	2.00834979485883e-18	-0.36962131934106	1.61290082238538e-13
SLC22A1	0.395659398972045	0.568595124942419	0.523142700442041	2.24007375284486e-18	-0.663623580978193	1.06029013025055e-48
MT1M	0.115800879056709	0.220638124864411	0.930035895975817	5.00131899745396e-18	-0.349608245020142	3.65497066215655e-12
CYP2C9	0.502702863267641	0.744052310911434	0.565698147901454	9.40150858748368e-17	-0.498710210418551	7.54698651516291e-25
RTP4	0.0373556712388059	0.0717631986579391	0.941916910297545	9.69867814975065e-17	-0.427118541310263	5.68452981509629e-18
PDK4	0.573432494826621	0.814752128445402	0.506737555426769	1.10403914920249e-16	-0.391164189205179	4.36369638210866e-15
GLS	0.00902143526029841	0.0681246322626167	2.91674765548689	1.62627529731704e-16	-0.405643649639478	3.30863801706919e-16
TFCP2	0.0333200511974295	0.0656696844167696	0.978836904762739	2.8435110942568e-15	-0.424197861167524	1.00513949765422e-17
RASL12	0.397160568377651	0.588933667415254	0.568382756361505	5.33532118253869e-15	-0.476493346502462	1.54005853519916e-22
LAMB1	0.198119618923992	0.281072956746706	0.504572901307123	1.82642125279929e-14	-0.451297759915112	4.08185082844825e-20
IFITM1	0.37489967821823	0.580807258462424	0.631554895749012	1.53023820474429e-13	-0.792156617810622	1.44134147569789e-81
TACSTD2	0.245940915244196	0.413901352752158	0.750975199070531	8.92546052955747e-13	-0.442642103322962	2.50069589256028e-19
RBP1	0.260426449635483	0.408257246845268	0.648602514766798	4.41827662139492e-11	-0.579067154576857	8.84589482140526e-35
RPL39L	0.10621554995542	0.251034239633224	1.24088916079823	3.39646779769316e-10	-0.587472602201235	5.53722194265258e-36
AVPR1A	0.101671522761798	0.168754549412146	0.731010745496437	3.53362952167128e-10	-0.441980173640672	2.86642828371487e-19
LAPTM4B	0.070692743222017	0.116502647796053	0.720728712206616	3.80927805846704e-10	-0.505897491400252	1.24076350209864e-25
GNG4	0.152719953239565	0.298881961307147	0.968687261243006	4.40922335054571e-09	-0.386437867753298	9.8575728326715e-15
IGF1	0.255243677462664	0.378322828945528	0.567742609706819	2.65845731162364e-07	-0.637516652563191	6.16838978129069e-44
ADH1B	0.0985997780987351	0.144713669199229	0.553544895855607	3.48615600923809e-06	-0.555092505822198	1.56614640258495e-31
TSPAN15	0.119124744616949	0.218543531795278	0.875447558248971	5.42909886408119e-06	-0.451012609736217	4.33660596149148e-20
ZNF83	0.189792288349574	0.292352385580905	0.623286989796935	1.37434794081643e-05	-0.335173256404255	3.0379754498786e-11
ART4	0.276149816302597	0.408968013973591	0.566536844434138	0.000129801855737901	-0.702548485503944	9.05221670674588e-57
FBLN5	0.113123637062185	0.166953723273507	0.561547857233178	0.000259674590807973	-0.333509219079119	3.85101588806595e-11
ADM2	0.126839932617086	0.205535834066455	0.696380925819319	0.000331061317008905	-0.326543451180554	1.02333724406848e-10
CABYR	0.149898924017231	0.281899889639871	0.91119288553403	0.0015038515230286	-0.361632438276705	5.75459934890214e-13
DKK1	0.108578670023418	0.160836728673011	0.566856180394438	0.0020849800469948	-0.415310492923939	5.50564344697125e-17
SLC1A4	0.0860790329425141	0.122459284256126	0.50856838094019	0.00390568060542468	-0.353982564819958	1.88247555554892e-12
