# Supplementary material for: Identification and analysis of DNA methylation-driven signatures for prognostic and immune microenvironments evaluation in hepatocellular carcinoma
Source: Front Genet. 2022 Oct 10;13:1022078. doi: 10.3389/fgene.2022.1022078 (PMC9589435; doi:10.3389/fgene.2022.1022078)
Supplement: Supplementary file 2 [file Table2.XLS]

## Sheet: Sheet1
Drug	p-value	Drug sensitivty
5-Fluorouracil	4.1e-12	low-risk
ABT737	3.9e-11	low-risk
Afatinib	7.3e-07	low-risk
Alpelisib	1.5e-07	low-risk
AT13148	3.7e-13	high-risk
Axitinib	1.7e-11	high-risk
AZ960	0.0003	high-risk
AZD1332	6.2e-14	high-risk
AZD2014	2.6e-13	high-risk
AZD5991	0.00039	high-risk
AZD7762	1.4e-06	low-risk
AZD8055	2.7e-08	high-risk
BDP-00009066	1.4e-08	low-risk
BMS-345541	1.1e-09	high-risk
BMS-536924	1.4e-07	low-risk
BMS-754807	1.1e-06	high-risk
Bortezomib	0.00018	low-risk
BPD-00008900	8.3e-11	low-risk
Camptothecin	1.7e-08	high-risk
Cediranib	2.3e-06	low-risk
Crizotinib	0.00038	low-risk
Cytarabine	2e-06	high-risk
CZC24832	1.6e-05	low-risk
Dasatinib	<2.22E-16	low-risk
Dihydrorotenone	<2.22E-16	high-risk
Docetaxel	7.9e-06	high-risk
Doramapimod	1.5e-07	high-risk
Eg5_9814	0.00022	low-risk
Elephantin	9.6e-06	high-risk
Entospletinib	8.2e-08	high-risk
ERK_2440	6.5e-05	high-risk
Fludarabine	1.8e-06	high-risk
Fulvestrant	<2.22E-16	low-risk
GDC0810	<2.22E-16	low-risk
Gefitinib	1.4e-09	low-risk
Gemcitabine	2.5e-08	high-risk
GNE-317	3.7e-13	low-risk
GSK269962A	<2.22E-16	high-risk
GSK1904529A	8.6e-05	high-risk
GSK2578215A	2.1e-05	high-risk
GSK2606414	7.5e-09	high-risk
I-BRD9	2e-08	low-risk
IGF1R_3801	1e-10	high-risk
Ipatasertib	3.1e-11	low-risk
IRAK4_4710	6.6e-11	high-risk
Irinotecan	2.3e-09	high-risk
JAK_8517	1.6e-11	high-risk
JAK1_8709	6.8e-16	high-risk
JQ1	2.2e-12	high-risk
KRAS (G12C) Inhibitor-12	4.2e-16	high-risk
Lapatinib	1.4e-12	low-risk
Leflunomide	1.3e-07	high-risk
LGK974	1.2e-10	high-risk
Linsitinib	0.00024	high-risk
Luminespib	2.1e-06	high-risk
MIRA-1	3.7e-12	low-risk
Mirin	3.6-10	high-risk
Mitoxantrone	6.5e-09	high-risk
MK-8776	1e-08	low-risk
Navitoclax	1.2e-06	low-risk
Nelarabine	1.6e-06	high-risk
Nilotinib	0.0002	low-risk
Niraparib	7.2e-05	high-risk
NU7441	3.8e-06	high-risk
Nutlin-3a (-)	8.5e-10	high-risk
Obatoclax Mesylate	1.6e-11	high-risk
OF-1	<2.22E-16	high-risk
Osimertinib	3.6e-09	low-risk
Oxaliplatin	3.6e-06	high-risk
Paclitaxel	1.2e-11	low-risk
PAK_5339	4.7e-05	high-risk
PCI-34051	2.8e-06	high-risk
PD173074	1.6e-05	low-risk
Pevonedistat	0.0001	low-risk
PF-4708671	5.2e-15	high-risk
PFI3	1.3e-05	low-risk
Pictilisib	2.3e-12	low-risk
PLX-4720	3.2e-15	high-risk
Podophyllotoxin bromide	7.1e-07	high-risk
Ribociclib	3.2e-11	high-risk
Ruxolitinib	8.4e-05	high-risk
Sabutoclax	2e-06	high-risk
Sapitinib	1.6e-07	low-risk
SB216763	3.3e-11	high-risk
SB505124	5.6e-15	high-risk
SCH772984	4.7e-05	low-risk
Selumetinib	7.7e-08	high-risk
Sorafenib	5.7e-08	high-risk
Staurosporine	2.4e-10	low-risk
TAF1_5496	<2.22E-16	high-risk
Taselisib	3.1e-16	low-risk
Temozolomide	1.4e-06	low-risk
Teniposide	1.2e-07	high-risk
Topotecan	4.1e-13	high-risk
ULK1_4989	1.9e-07	low-risk
Vinorelbine	1.8e-07	low-risk
VX-11e	6.8e-13	low-risk
Wee1 Inhibitor	0.00013	low-risk
WEHI-539	0.00023	low-risk
WIKI4	0.00013	low-risk
Wnt-C59	1.6e-13	high-risk
YK-4-279	9.4e-09	low-risk
ZM447439	1.5e-06	high-risk
